# Supplementary material for: An Electronic Structure Investigation of PEDOT with AlCl4− Anions—A Promising Redox Combination for Energy Storage Applications
Source: Polymers (Basel). 2024 May 11;16(10):1376. doi: 10.3390/polym16101376 (PMC11125351; doi:10.3390/polym16101376)
Supplement: Supplementary file 1 [file polymers-16-01376-s001.zip]

Archive with 1 entries (1 files):
- polymers-2947974-supplementary.pdf
